# Supplementary material for: Nafion/Surface Modified Ceria Hybrid Membranes for Fuel Cell Application
Source: Polymers (Basel). 2021 Jul 30;13(15):2513. doi: 10.3390/polym13152513 (PMC8348518; doi:10.3390/polym13152513)
Supplement: Supplementary file 1 [file polymers-13-02513-s001.zip]

Archive with 1 entries (1 files):
- polymers-1275566-supplementary.pdf
